# Supplementary material for: Selective recruitment of different Ca2+-dependent transcription factors by STIM1-Orai1 channel clusters
Source: Nat Commun. 2019 Jun 7;10:2516. doi: 10.1038/s41467-019-10329-3 (PMC6555828; doi:10.1038/s41467-019-10329-3)
Supplement: Supplementary file 3 — Source Data File [file 41467_2019_10329_MOESM3_ESM.xlsx]

## Sheet: Figure 1
Figure 1E		Rate of rise of cytosolic Ca2+, (R/s)*10-3
		[thapsigargin] (uM)	mean	SEM
		0.01	19.75	1.64
		0.025	48.82	2.89
		0.05	67.32	3.54
		0.1	88.52	4.02
		2	121.82	7.48
		100 nM Thap./high K+	45.5	6.5
Figure 1G		% ionomycin control
			mean	SEM
		control	100	6.2		187.869	187.869	151.571	230.687	254.895	189.487	236.145	190.961	130.478	142.264	188.655	296.15	163.105	199.211	215.627	185.264	112.336	110.914	98.1087	50.1605	68.9619	59.1964	115.535	97.15	148.115	43.0702	170.691	74.8315	88.7922	49.0848	99.3341	83.7832	52.8076	79.6487	50.5019	38.4681	48.4627	83.989	54.1406	41.3818	56.2499	71.6698	55.4642	52.8731
		2 uM Thap.	8.14	0.53		3.30662	3.19905	3.31129	2.33848	3.47031	2.60975	3.43757	2.9652	2.51621	3.37677	3.03535	4.01751	10.6915	12.8055	11.5568	13.9654	9.67197	12.249	10.1537	9.76551	11.5568	8.33903	8.51208	8.81141	8.09115	9.69535	10.9955	9.47086	8.98913	8.629	10.1443	12.9131	9.6252	8.23146	7.97891	14.1057	9.36329	8.57288	13.3995	10.3267	8.82544	7.07157	7.48782	8.38112
		100 nM Thap.	16.23	0.95		9.382	7.15108	6.40277	6.54775	5.45334	5.83218	8.87221	10.0274	5.02774	6.98739	7.09028	8.15195	8.63836	7.45041	13.189	13.1984	9.42409	8.4887	8.93301	8.55417	8.46063	11.3697	7.68426	9.77954	9.19492	5.99587	8.68045	10.7944	12.9178	8.12389	19.0119	29.2217	26.3687	24.2127	28.4173	18.2589	18.5909	24.0396	24.5681	19.5123	15.3779	18.9885	17.258	15.3732
		100 nM Thap./high K+	18.81	0.93		27.0563	21.2521	24.2407	24.4792	16.5378	17.3656	29.3901	21.5234	28.2068	32.8136	36.5552	27.1077	15.13	21.6637	19.2551	11.0657	12.2817	12.2817	9.02655	9.67197	13.942	9.10138	11.3837	15.3217	12.4875	21.4532	19.4702	24.498	19.531	26.5418	20.1671	18.7827	19.2317	21.5047	22.3886	22.6833	20.5179	34.9089	13.1376	8.6898	10.2987	19.2551	19.1288	13.9374
		30 nM Thap.	40.51	3.37		47.1953	55.0666	59.173	83.1331	65.9031	84.4754	75.6406	45.404	36.8498	39.8945	51.0678	39.96	50.8714	49.3514	8.97042	23.0902	18.4413	18.1232	13.5679	8.53079	9.8076	8.45128	9.40538	16.1168	13.6053	12.6278	31.649	20.0034	51.1192	16.0654	18.9698	66.0388	68.7046	63.7751	66.3662	56.8251	49.0941	36.7095	28.2255	42.7007	50.572	61.9137	51.5308	57.4752
Figure 1H		Membrane potential
			mean	SEM
		normal K+	-78.75	2.02		-83	-77	-81	-74
		high K+	-6	3.4		-11	-3	4	-5	-18	-3
Figure 1I		Rate of rise of cytosolic Ba2+, (R/s)*10-3
			mean	SEM
		control	5.91	0.28		6.28	6.36	6.75	4.52	5.94	4.25	6.68	5.78	6.98	9.16	5.76	7.35	6.6	7.93	5.8	7.93	8.5	7.03	8.71	4.46	4.2	4.58	3.6	3.89	5.16	5.31	5.07	5.27	3.52	4.45	5.52
		2 um Thap.	34.19	1.49		32.12	40.46	48.1	40.12	35.96	45.36	30.22	37.34	32.67	42.73	38.62	40.51	27.19	31.95	27.14	31.08	37.03	28.85	32.33	25.35	25.64	21.34
		100 nM Thap.	31.2	1.6		29.55	48.34	39.38	46.06	24.78	32.88	35.16	32.04	40.57	40.38	28.59	33.79	22.87	24.53	23.49	24.66	24.51	25.84	27.1	26.36	29.22	26.29
		100 nM Thap./high K+	16.01	0.53		18.8	22.47	15.61	20.61	19.88	14.7	18.7	14.77	13	16.36	18.05	14.77	16.78	16.48	17	18	16.59	14.69	15.46	14.31	13.97	16.25	11.86	13.7	11.3	12.24
		30 nM Thap.	18.7	0.84		17.69	24.7	17.78	18.55	16.68	18.21	23.13	23.71	24.41	27.39	22.59	20.31	20.06	19.93	18.23	12.72	7.96	19.47	16.56	14.79	16.7	13.67	16.37	20.37	20.46	13.69
Figure 1K		Icrac(-pA/pF)
			mean	SEM
		30 nM Thap.	0.79	0.11		0.74	0.82	0.93	0.68	1.31	0.73	0.31
		100 nM Thap.	1.32	0.11		1	1.21	1.19	1.44	1.87	1.43	1.07
		2 uM Thap.	1.56	0.22		1.27	1.37	2.35	1.71	1.12
[truncated: 38 more columns]

## Sheet: Figure 2
Figure 2B		Number of puncta
			mean	SEM
		Rest	3.3	0.67		5	1	6	6	1	4	1	4	1	4
		2 uM Thap.	25.7	1.83		21	21	24	22	33	30	36	25	27	18
		100 nM Thap./high K+	25	3.82		30	17	53	10	28	18	14	30	23	27
		30 nM Thap.	8.2	1.32		5	4	14	10	1	10	8	9	14	7
Figure 2D		Number of puncta
		30 nM Thap.	15
		100 nM Thap.	63
		2 uM Thap.	70
Figure 2E		Number of puncta
			Rest	Rest SEM	5 min	5 min SEM	10 min	10 min SEM	20 min	20 min SEM	40 min	40 min SEM
		2 uM Thap.	6.3	0.99	40.5	5.68	53.75	6.14	43	5.14	41.5	6.94
		100 nM Thap./high K+	6.3	0.99	45.7	8.9	51.6	6.49	44.5	8.37	43.7	5.53
		30 nM Thap.	6.3	0.99	8	1.16	22.3	4.53	25.4	1.35	19.4	1.75

## Sheet: Figure 3
Figure 3B,C,D,E		NFAT (N/C)
			mean	SEM
		Rest	0.21	0.01		0.254274	0.176427	0.11175	0.175919	0.12573	0.138815	0.39526	0.146242	0.363202	0.136209	0.259097	0.118942	0.160456	0.17177	0.119141	0.165094	0.169556	0.166294	0.340642	0.295611	0.366943	0.244703	0.132281	0.104069	0.30309	0.262308	0.157987	0.181416	0.331091	0.144055	0.162222	0.210069	0.223531
		2 uM Thap.	9.24	0.58		7.46314	10.1222	9.51509	5.35192	16.1078	9.09573	5.81579	5.60653	7.11457	10.0718	8.35351	6.85852	11.9897	18.0879	8.08183	5.98889	7.1862	9.55611	13.0742	6.77703	7.35188	9.19482	7.3589	4.28618	8.52486	8.97802	9.28046	11.4739	8.72544	8.46573	10.6126	15.7809	10.1784	6.1055	8.06342	7.06089	8.61578	22.7635	8.37826	6.15277
		100 nM Thap.	10.16	0.77		9.83492	1.02288	16.7406	8.23097	5.25581	6.74922	5.0942	11.8565	11.1825	12.1839	7.21237	11.4772	8.4507	6.00349	16.0062	13.3718	3.32101	15.9257	6.79062	8.06485	3.74368	15.09	6.17481	6.56192	13.4226	13.3959	14.0296	23.0071	21.0023	7.64347	9.65215	10.2859	15.9272	6.62055	7.27592	13.4237	7.69063	7.9542	8.48108
		100 nM Thap./high K+	9.72	0.61		19.1076	7.70497	4.68605	16.9155	13.5587	11.8097	5.3649	5.56705	7.56904	9.12872	7.68641	7.39799	10.3256	10.4646	7.56186	8.00692	3.01237	9.1251	9.77817	11.0149	4.51839	7.74233	13.3367	9.69601	9.34145	13.4987	11.5428	8.54712	13.3344	14.7353	10.3884	13.2162	9.86995	8.9678	9.84733	18.8765	5.26533	8.2256	17.4536	18.597	5.31514	4.98874	6.25	7.97699
		30 nM Thap.	6.41	0.8		9.27475	7.70497	4.68605	13.2823	7.90853	6.22058	1.82996	7.4315	0.25172	0.245261	8.92998	0.738592	13.3122	4.05435	7.75446	6.4626	4.01118	0.205957	2.95412	0.13517	0.278056	7.08941	14.2894	8.82564	3.86584	8.04968	2.02742	2.14068	0.474973	1.61356	13.2041	3.64962	10.4992	0.175478	9.41676	0.507889	1.01857	23.067	23.9647	0.22639	0.557818	11.1888	6.02086	15.6377
[truncated: 7 more columns]

## Sheet: Figure 4
Figure 4A		c-fos qPCR (rel. units)
			mean	SEM
		Rest	0.23	0.03		0.192	0.284	0.222
		100 nM Thap.	14.82	1.08		15.4152	12.7314	16.3142
		100 nM Thap./high K+	0.89	0.06		0.826526	1.01356	0.8224
		30 nM Thap.	0.95	0.17		0.735946	1.29572	0.815508
Figure 4B		c-fos IC (rel. units)
			mean	SEM
		Rest	1	0.04		0.787129	0.749332	0.712132	0.732954	0.713361	0.63282	0.691944	0.73674	0.59152	0.568537	0.722223	0.716313	0.670726	0.711916	0.724867	1.15012	0.893322	0.672014	0.721331	0.889002	0.874957	0.567653	0.727044	1.01533	0.996058	0.656039	0.535204	1.31274	1.34931	1.18575	1.04913	1.13574	0.992387	0.919116	0.8901	0.982647	1.20291	0.703974	1.18182	1.00824	1.82174	0.984149	1.03568	1.32325
		100 nM Thap.	2.14	0.05		1.84667	2.02018	2.17038	2.1562	2.18345	1.55795	1.81838	2.3633	2.65127	1.94111	1.66679	2.22885	1.93783	2.11516	2.03555	2.43329	2.43611	1.49609	2.28058	2.26123	2.39701	3.25946	2.98457	2.60519	2.05886	2.25989	2.31716	1.73259	2.31096	2.30691	2.58958	2.49445	3.50429	3.16677	2.17304	2.18443	2.00324	2.63503	2.39513	1.89274	1.89985	1.84062	1.91169	2.43894
		100 nM Thap./high K+	1.17	0.04		0.762877	0.544025	0.464062	1.70142	1.26955	0.815452	0.989328	1.18072	1.09199	1.58632	1.02192	1.25338	1.49467	1.47062	1.15994	1.59397	1.26444	1.2421	1.24937	1.37858	1.33766	1.48909	1.33857	1.28945	1.02597	1.20338	1.2768	1.07008	1.17759	1.11959	1.25251	1.49661	1.48096	1.38456	1.02681	0.944012	0.952868	1.34158	1.08833	1.05242	1.21668	0.986238	1.14007	1.14515
		30 nM Thap.	1.22	0.04		1.59117	1.20802	1.2314	1.03683	1.21245	1.38028	0.891227	0.996935	0.780851	1.25131	1.20238	1.03495	1.01669	1.3538	1.01908	1.05582	1.3688	1.08433	1.33783	1.12358	0.900727	1.38224	1.47387	1.692	1.8543	0.831287	1.05699	0.994357	1.47986	0.849348	0.84773	1.01712	0.850405	0.960282	1.05082	0.83836	0.892228	0.837007	2.06892	1.47426	1.39997	1.42446	1.09878	1.31464
Figure 4C		Response (%)
			c-fos PCR	c-fos IC	NFAT
		Rest	0	0.152	0
		100 nM Thap.	4.91	16.5	57.6
		30 nM Thap.	100	87	100
		100 nM Thap./high K+	4.5	13	100
Figure 4D		IL-5 qPCR (rel. units)
			mean	SEM
		Rest	0.41	0.19		1.16919	0.389959	0.727648	0.0441113	0.0740899	0.0582441
		2 uM Thap.	8.17	1.12		10.48	8.84	6.08	5.77851	5.70083	12.1686
		100 nM Thap.	6.72	1.7		1.66667	3.7066	3.71007	9.40822	10.297	11.5403
		100 nM Thap./high K+	3.12	1.03		6.21395	3.5309	6.03328	1.30396	0.731002	0.915618
		30 nM Thap.	0.93	0.39		1.47677	1.77555	2.09435	0.142935	0.0902174	0.00847826
Figure 4E		c-fos qPCR (rel. units)
			mean	SEM
		Rest	1.66	0.77		0.0778517	0.0506941	0.0674413	3.40022	4.3167	2.02278
		100 nM Thap.	45.01	1.81		46.693	39.7492	41.7591	49.161	47.6976
		100 nM Thap./high K+	5.14	1.44		2.11849	2.06056	1.59714	7.85314	8.87368	8.32607
		30 nM Thap.	4.84	1.92		0.705627	0.819579	0.396203	7.39191	10.4742	9.25384
[truncated: 24 more columns]

## Sheet: Figure 5
Figure 5D		c-fos-YFP fluorescence (rel. units)
			mean	SEM	% responders
		Basal (24 hours)	67.53	16.79	7.43		229.59	34.325	74.46	32.501	46.497	11.227	157.238	17.71	19.204	27.335	31.714	22.442	26.828	45.255	22.689	57.687	32.14	70.454	14.723	12.955	321.657	8.329	150.207	53.94	22.892	50.574	21.878	28.575	26.735	23.271	21.336	19.607	42.182	38.003	9.646	13.405	13.993	24.773	13.397	7.378	82.408	341.072	581.749
		100 nM Thap. (6 hours)	98.93	11.28	41.85		534.937	447.356	107.661	72.17	21.774	49.31	94.912	91.341	15.044	144.896	42.5	22.803	33.299	179.841	64.094	85.859	43.035	38.734	160.76	351.342	37.723	20.996	34.954	27.547	10.936	34.433	21.18	15.184	69.06	57.729	14.381	28.086	29.517	27.701	25.708	19.677	96.794	71.365	97.201	236.16	347.271	254.855	79.353
		100 nM Thap. (12 hours)	173.15	18.85	36.94		36.308	68.53	157.481	217.861	56.101	22.924	29.848	137.907	70.19	32.951	267.014	131.607	210.082	208.273	864.991	34.056	86.649	219.064	55.29	83.149	19.144	32.459	46.078	30.21	27.134	94.124	53.783	442.705	149.454	148.658	306.394	965.193	156.7	39.098	64.946	60.874	54.796	31.249	49.562	17.408	47.141	46.505	96.142
		100 nM Thap. (24 hours)	105.03	11.42	33.82		17.916	16.931	55.052	29.447	62.882	49.185	107.511	135.535	37.631	60.444	49.276	221.611	218.303	98.299	115.378	233.774	766.122	41.876	26.553	110.741	53.24	89.094	30.767	45.735	80.483	74.061	67.998	121.284	43.031	108.337	163.064	138.448	79.572	78.643	132.027	290.995	265.148	21.759	28.425	76.532	142.652	358.363	409.315
Figure 5E		NFAT-RFP fluorescence (rel. units)
			mean	SEM	% responders
		Basal (24 hours)	12.158		0.17		12.158
		100 nM Thap. (6 hours)	109.41	12.49	44.05		515.538	474.95	16.199	4.983	9.494	16.255	19.183	224.378	326.071	30.967	61.688	87.91	112.253	31.982	182.751	8.338	48.933	16.893	66.022	49.02	88.123	108.327	38.636	32.947	109.464	108.841	84.77	20.887	48.325	155.448	168.988	73.638	33.821	45.834	41.679	24.277	119.69	11.627	28.401	27.335	109.873	176.507	360.355
		100 nM Thap. (12 hours)	263.33	22.23	45.56		1055.54	937.679	1633.78	30.701	64.256	171.999	279.537	816.508	1355.52	310.183	796.468	378.776	383.12	1300.33	143.764	505.352	436.941	440.307	106.833	254.648	852.159	100.384	73.882	56.552	536.941	126.46	149.296	130.482	277.971	208.439	282.119	1028.38	490.235	232.955	322.155	168.497	182.03	71.091	82.014	121.477	116.379	212.543	30.908
		100 nM Thap. (24 hours)	232.83	26.54	53.06		850.92	209.826	172.428	293.15	221.954	169.255	41.613	91.472	178.896	55.773	415.73	394.806	622.003	714.771	69.853	108.336	90.78	61.42	57.485	133.39	76.095	273.137	140.009	200.801	220.592	77.965	1726.88	1821.78	113.676	123.439	159.613	103.982	111.002	42.833	13.19	12.708	1427.72	1769.05	667.33	474.227	97.228	64.476	50.157
[truncated: 121 more columns]

## Sheet: Figure 6
Figure 6B		Rate of rise of cytosolic Ca2+, (R/s)*10-3
			mean	SEM
		Basal	8.88	0.75		7.14	6.5	8.3	6.64	9.4	7.3	14.15	14.79	7.8	12.42	11.54	5.26	7.9	6.16	11.03	5.67
		0.1 Ca2+ + Thap.	38.89	3.07		31.48	39.5	51.13	38.3	36.34	31.39	64.51	21.73	35.95	41.53	38.54	36.3
		0.5 Ca2+ + Thap.	60.38	3.66		73.18	56.33	60.92	66.18	65.8	50.84	61.49	104.72	68.79	46.63	56	42.59	52.28	37.88	50.3	68.62	63.92
		2 Ca2+ + Thap.	92.88	6.96		99.13	139.74	90.6	111.09	107.88	97.8	49.53	70.5	50.16	85.11	101.74	112.81	91.4
Figure 6D		NFAT (N/C)
			mean	SEM
		Basal	0.29	0.02		0.28365	0.304826	0.220423	0.394238	0.321595	0.21565	0.234201	0.196547	0.163544	0.257854	0.247546	0.272835	0.510394	0.300575	0.45175	0.277277	0.20389	0.28378	0.293051	0.206543	0.148549	0.230777	0.151417	0.256744	0.193245	0.205504	0.143461	0.183496	0.191544	0.319526	0.317996	0.451412	0.228413	0.708709	0.310416	0.419483	0.107209	0.590285	0.487558	0.486537	0.197985	0.517778	0.465514	0.399964
		0.1 Ca2+ + Thap.	2.59	0.36		0.267227	0.207602	0.298372	0.382139	0.175793	0.870627	3.45274	0.312376	0.245981	0.12614	0.367662	0.248779	0.284602	0.205435	0.234381	0.535209	0.274821	0.359078	0.440583	0.551631	0.502091	0.387231	0.333489	0.525838	0.326896	0.276007	0.106483	0.157638	0.153678	1.4017	0.318024	0.281984	0.496957	0.278585	0.413695	0.604475	0.46442	11.9259	4.41858	6.57962	5.32313	4.5173	10.1849	1.24522
		0.5 Ca2+ + Thap.	6.16	0.43		7.80376	5.08529	6.52031	9.27598	5.26837	5.87034	10.3945	5.91241	2.3529	4.03206	3.95457	7.96908	5.3694	4.59229	0.666121	1.59268	4.289	6.50102	3.52208	4.16258	4.03972	9.22433	15.9152	7.07128	11.8642	13.9576	5.12725	3.87504	10.6031	4.53441	10.3982	6.43563	8.34031	4.19308	6.81278	9.39437	8.26341	8.94552	5.58138	3.70665	4.77623	7.31961	3.36199	4.53743
		2 Ca2+ + Thap.	9.48	0.52		8.87989	6.17912	15.7055	9.12775	5.70025	4.32945	14.4755	10.5672	9.91632	8.67454	9.98073	7.92553	9.95202	12.4955	16.7716	6.36393	12.6879	8.61317	6.60761	3.23754	3.74274	3.19657	2.50149	7.00974	11.0118	10.3371	2.98624	11.3231	5.2763	15.0066	3.62137	3.87723	14.3526	13.4965	3.53528	12.9723	12.9183	9.48444	8.68284	3.11704	3.48368	13.178	15.342	13.0121
Figure 6E		c-fos qPCR (rel. units)
			mean	SEM
		Basal	0.58	0.06		0.504	0.537	0.699
		0.1 Ca2+ + Thap.	1.07	0.07		0.998511	0.99213	1.21544
		0.5 Ca2+ + Thap.	15.78	0.95		15.438	17.5801	14.33
		2 Ca2+ + Thap.	31.56	4.96		40.4083	23.248	31.011
Figure 6F		IL-5 (% max)
			mean	SEM
		Basal	13.9	8.11		37.917	8.74383	2.53658	6.37174
		2 Ca2+ + Thap.	100	19.97		77.6231	41.6956	72.3493	196.953	117.71	152.331	53.6542	162.336	25.3484
		0.5 Ca2+ + Thap.	89.9	35.8		149.782	78.4826	32.0404	20.0578	15.8912	55.6193	277.612
		c-fos (% max)
			mean	SEM
		Basal	0.11	0.06		0.105445	0.170002	0.0438994
		2 Ca2+ + Thap.	100	8.19		110.042	106.176	83.7818
		0.5 Ca2+ + Thap.	42.67	4.05		49.5213	35.5096	42.9718
[truncated: 26 more columns]

## Sheet: Figure 7
Figure 7A		Normalised c-fos qPCR
			mean	SEM
		Control Rest	5.2	2.16		3.19	9.51	2.9
		Control Thap.	55.94	1.82		58.0651	52.3212	57.4385
		0Ca2+/La3+ Rest	8	0.8		6.40918	8.88642	8.71775
		0Ca2+/La3+ Thap.	18.58	1.52		16.7426	17.4052	21.5884
Figure 7C,D,E		NFAT (N/C)
			mean	SEM
		Rest	0.25	0.02		0.28365	0.304826	0.220423	0.394238	0.321595	0.21565	0.234201	0.196547	0.163544	0.257854	0.247546	0.272835	0.510394	0.300575	0.45175	0.277277	0.20389	0.28378	0.293051	0.206543	0.148549	0.230777	0.151417	0.256744	0.193245	0.205504	0.143461	0.183496	0.191544
		Thap./2 Ca2+	8.97	0.58		8.87989	6.17912	15.7055	9.12775	5.70025	4.32945	14.4755	10.5672	9.91632	8.67454	9.98073	7.92553	9.95202	12.4955	16.7716	6.36393	12.6879	8.61317	6.60761	3.23754	3.74274	3.19657	2.50149	7.00974	11.0118	10.3371	2.98624	11.3231	5.2763	15.0066	3.62137	3.87723	14.3526	13.4965	3.53528	12.9723	12.9183	9.48444	8.68284	3.11704	3.48368	13.178	15.342	13.0121
		Thap./0 Ca2+/La3+	3.39	0.26		2.96037	2.83594	2.58619	4.46982	4.31035	2.63204	2.65013	3.19575	2.83357	4.60011	2.76758	3.13815	3.80138	2.34161	2.05935	3.73356	1.61308	2.69311	2.78381	1.99008	5.89165	1.28083	2.04795	7.5999	2.71978	1.26072	1.37727	7.49432	2.103	5.07183	2.43979	2.64995	2.36472	3.48504	4.75995	1.77332	4.33372	2.45374	3.34902	2.06854	3.78646	1.54879	1.79421	3.25798
[truncated: 8 more columns]

## Sheet: Figure 8
Figure 8B		Rate of rise of cytosolic Ca2+, (R/s)*10-3
		[LTC4] nM	mean	SEM
		Rest	8.11	0.6		9.86	11.71	4.7	11.84	6.16	8.11	7.8	6.57	9.36	9.21	6.98	10.49	8.33	4.5	6.06
		1	20.48	3.3		15.23	22.52	17.83	39.43	11.53	7.23	37.66	22.54	13.66	65.6	65.75	34.95	16.79	65.08	33.98	11.57	20.47	8.86	14	8.34	8.07	6.49	5.25	8.83	9.81	10.31	13.17	6.23	6.27	6.8
		10	34.13	4.25		34.08	58.7	37.34	31.42	9.5	33.37	18.43	24.33	15.25	15.45	22.2	36.18	30.03	57.41	53.37	29.69	73.51
		40	59.47	5.5		59	76.15	72.97	77.15	10.1	87.44	12.64	60.63	60.54	77.06	48.66	61.01	60.58	94.52	60.41	43.58	48.53
		160	60.77	4.59		50.6	40.65	123.8	117.91	41.84	43.93	96.58	46	40.67	65.37	73.27	49.98	45.69	38.61	37.23	23.93	55.89	79.94	57.39	82.12	54.07	49.99	68.69	73.88	55.45	79.09	32.14	76.97
Figure 8D		NFAT movement (% cells)			N/C threshold 1.87169 (mean +3 SD)
		[LTC4] nM
		Rest	0
		1	72.41
		10	95.83
		40	100
		160	95.83
Figure 8E		NFAT (N/C)
		[LTC4] nM	mean	SEM
		Rest	0.78	0.1		1.52403	0.852289	0.838956	0.593118	1.6416	0.779179	0.420536	0.713467	0.534763	0.625194	0.478024	0.619655	0.560577	0.717671
		1	2.31	0.15		3.95558	2.32034	2.24963	2.88471	3.47831	2.89238	2.42674	2.3171	1.64247	3.81439	2.35834	2.67363	2.11117	1.70016	0.539786	2.21196	1.86576	1.95038	0.742101	1.88546	2.11176	2.44662	3.87458	1.78957	2.33875	1.8047	2.34066	1.6263	2.67049
		10	2.99	0.25		1.88825	2.89913	3.19623	2.62596	2.37237	5.80384	3.07044	3.09665	2.37601	2.78837	2.35798	2.13968	3.63226	2.23098	3.67768	3.55109	6.40067	0.219775	2.65386	2.54494	2.68614	4.21896	2.97494	2.2864
		40	2.87	0.15		1.89805	1.9558	2.79923	2.01947	3.0337	3.73574	2.20661	1.88392	3.21787	3.19298	3.05183	2.21399	2.96585	2.63473	3.34395	2.81783	3.69484	2.52304	4.2418	2.98546	3.80786
		160	3.21	0.25		6.67776	2.61936	2.21264	3.87546	2.28327	2.57705	3.19268	2.01255	2.15547	2.79851	4.59809	3.1976	4.07333	2.42543	3.90423	4.22452	4.542	2.26063	3.16416	2.04599	2.91875	0.693603	3.84907	4.73959
Figure 8F		NFAT/c-fos responses (% cells)
		[LTC4] nM	NFAT	c-fos
		Rest	0	0
		1	63.03	22.22
		10	90.83	17.58
		40	88.93	74.86
		160	100	100
Figure 8G		NFAT/c-fos responses (% cells)
		[LTC4] nM	c-fos expression		NFAT positive
			Mean	SEM
		Rest	0	2.03	0
		1	28.01	4.41	37.05
		10	49.85	3.27	67.97
		40	86.42	5.65	85.73
		160	100	5.58	100

## Sheet: Supplementary Figure 1
Supplementary Figure 1B		Ca2+ release to ionomycin (% control)
			mean	SEM
		Control	100	4.74		83.3612	98.0801	81.7679	108.596	96.4782	68.7973	102.843	112.084	113.557	92.5078	117.846	124.082
		2Ca2+ + 30 nM Thap.	37.15	10.59		13.16	19.6625	95.014	40.505	10.7657	46.396	10.7571	60.8996
		0Ca2+ + 30 nM Thap.	40.51	3.37		47.1953	55.0666	59.173	83.1331	65.9031	84.4754	75.6406	45.404	36.8498	39.8945	51.0678	39.96	50.8714	49.3514	8.97042	23.0902	18.4413	18.1232	13.5679	8.53079	9.8076	8.45128	9.40538	16.1168	13.6053	12.6278	31.649	20.0034	51.1192	16.0654	18.9698	66.0388	68.7046	63.7751	66.3662	56.8251	49.0941	36.7095	28.2255	42.7007	50.572	61.9137	51.5308	57.4752

## Sheet: Supplementary Figure 4
Supplementary Figure 4		Rate of rise of cytosolic Ca2+, (R/s)*10-3
		Basal		5.46	12.52	11.72	12.24	12.92	11.9	5.96	14.33	9.46	10.3	15.74	13.57	10.91	10.45	8.64	15.56	8.63	19.92	8.73	12.67	7.61	7.2	10.37	5.16	7.51	5.08	7.43	6	8.6	4.29	3.27	4.68	5.14	8.01	5.08	5.8	4.14	4.56	5.84	4.69
		100 nM Thap.		138.15	120.35	97.09	83.24	102.6	113.91	90.55	93.14	95.07	91.19	98.82	78.9	77.58	108.39	76.32	63.75	81.97	74.12	68.09	66.3	67.34	63.87	70.61	62.06	67.46	63.58	64	65.28	97.08	125.22	111.16	111.74	84.41	85.32	90.14	101.02	85.32	113.31	94.26	173.65	96.34	125.21	99.33	92.69	49.97	97.81
		100 nM Thap./high K+		48.9	51.93	55.12	46.55	54.25	53.66	67.25	60.01	45.57	49.7	36.4	49	45.49	54.97	62.4	56.83	62.62	60.24	63.09	72.97	69.11	61.35	68.55	64.75	54.72	50.89	52.26	61.64	53.11	45.63	63.07	64.66	58.52	52.39	47.75	54.96	58.87	49.51	43.82	39.51	41.1	41.87	36.7	31.37	27.22	26.31
		30 nM Thap.		73.44	69.31	52.19	62.99	61.36	72.53	57.88	74.21	55.08	52.19	50.91	68	65.35	20.89	43.58	40.66	46.82	38.24	88.97	68.77	77.06	88.96	36.19	68.67	70.01	40.73	51.24	100.68	91.13	93.15	93.38	92.58	85.54	92.61	73.94	73.62	90.57	68.23	97.6	72.87	83.5	70.74	86.96	77.13	81.38	96.26
[truncated: 41 more columns]

[truncated: 2 more sheets: Supplementary Figure 5, Supplementary Figure 6]
